# Supplementary material for: Comparative phylogeography of Aedes mosquitoes and the role of past climatic change for evolution within Africa
Source: Ecol Evol. 2018 Feb 16;8(5):3019–36. doi: 10.1002/ece3.3668 (PMC5838080; doi:10.1002/ece3.3668)
Supplement: Supplementary file 4 [file ECE3-8-3019-s004.xlsx]

## Sheet: Sheet1
Table S1. Sample location information including number of individuals for each species sequenced at mitochondrial COI and nuclear Rp30Lb and IDH.
Country	District	Village/town	Latitude	Longitude	Habitat		Year collected		Number of sequenced individuals
									Ae.aegypti			Ae.bromeliae			Ae.lilli			Ae.africanus			Ae.hansfordi
									COI	RP30	IDH	COI	RP30	IDH	COI	RP30	IDH	COI	RP30	IDH	COI	RP30	IDH
Tanzania	Moshi	Moshi	-3.32S	37.33E	Urban	Domestic			0	12	17
	Kilombero	Mlimba	-8.76S	35.90E	Village plantation	Banana axil	2013/14					3	5	0
		Udagaji	-8.60S	35.90E	Village plantation	Banana axil	2013/14					19	16	17
		Chita	-8.59S	35.86E	Village by forest	Rock hole	2014					1	0	0
						Treehole	2013/14		1^	0	0
						Banana axil			1	0	0
						Stream margin	2013		1	1	1
					Forest	Domestic	2012		4^	5	6
		Mahenge	-8.96S	35.68E	Village plantation	Banana axil	2014					10	8	9
		Ifakara	-8.14S	36.68E	Urban	Domestic	2013		14^	11	8
	Uluguru	Morningside	-6.89S	37.67E	Village plantation	Yam axil	2013					0	1	0
	Dar es Salaam	Dar es Salaam	-6.75S	39.27E	Urban	Domestic			0	1	1
	Dar es Salaam								1*
								total	22	30	33	33	30	26	0	0	0	0	0	0	0	0	0
Benin	Plateau	Pobe	6.70N	2.66E	Village by forest	Banana axil	2014								12	11	11
						Cocoyam axil	2014								2	1	2
			6.98N	2.66E	Urban	Domestic	2014		9	10	7
			6.98N	2.67E	Village by forest	Domestic	2014		9	10	8
	Atlantique	Niaouili	6.74N	2.12E	Village plantation	Banana axil	2014								10	9	9
		Sekou	6.64N	2.15E	Urban	Domestic	2014		8	10	9
	Littoral	Cotonou	6.37N	2.43E	Urban	Domestic	2013		0	13	11
								total	26	43	35	0	0	0	24	21	22	0	0	0	0	0	0
Uganda	Kabarole	Kanyawara	0.56N	30.34E	Village by forest	Dracenia spp. Axil	2012								9	9	9
					Village by forest	Banana axil	2012					1	1	1	5	3	3
					Village by forest	Domestic	2012		1	1	1							1	1	0
					Forest	Tree hole	2012		1	0	0							12	10	10	3	3	3
			0.44N	30.39E	Forest	Tree hole	2012														2	2	2
		Fort Portal	0.65N	30.27E	Urban	Domestic	2012		3	3	3
	Bundibugyo	Bundibugyo	0.716N	30.06E	Village plantation	Cocoyam axil	2012					10	7	7	6	5	5
						Banana axil	2012					4	3	4
					Village by forest	Domestic	2012		9	8	7
		Semuliki forest	0.84N	30.16E	Forest	Treehole	2012											9	9	8	1	1	1
	Kapchorwa	Kapchorwa	1.39N	34.43E	Urban garden	Cocoyam axil	2012								4	0	0
	Mukono	Najjembe	0.40N	33.01E	Village by forest	Cocoyam axil	2012					4	3	2	2	2	2
						Dracenia spp. Axil	2012					1	1	0	3	3	2
						Domestic	2012		8	10	7
					Forest	Tree hole	2012		1	0	1							5	3	0	13	8	7
	Jinja	Jinja	0.43N	33.21E	Urban	Domestic	2012		9	14	9
	Wakiso	Entebbe	0.07N	32.46E	Urban	Domestic	2012		1	1	0
		Entebbe	0.04N	32.46E														3	0	0
		Zika forest	0.12N	32.53E	Forest	Treehole	2012											12	10	9
						Domestic	2012											3	3	2
		Kisubi Forest	0.11N	32.54E	Forest	Treehole	2012											2	2	1
	Mbarara	Rwakobo rock	-0.60N	31.01E	Rural	Domestic	2012		4	4	0
	Location unknown						2008		2#	0	0							2◇	0	0
								total	39	41	28	20	15	14	29	22	21	49	38	30	19	14	13
Aedes aegypti samples came from Bennett et al. (2016) unless indicated otherwise
Samples of Ae. bromeliae and Ae. lilii include those in Bennett et al. (2015)
*JQ926704 were collected by Paupy et al. 2012
# GQ165783 and GQ165806 were collected by Cook et al. 2009
◇ GQ165782 and GQ165786 were collected by Cook et al. 2009
^ includes samples provided by The Natural Museum of National History, Washington.
