# Supplementary material for: Comparative phylogeography of Aedes mosquitoes and the role of past climatic change for evolution within Africa
Source: Ecol Evol. 2018 Feb 16;8(5):3019–36. doi: 10.1002/ece3.3668 (PMC5838080; doi:10.1002/ece3.3668)
Supplement: Supplementary file 5 [file ECE3-8-3019-s005.xlsx]

## Sheet: Sheet1
Table S2. Prior distributions of demographic and mutation rate parameters for DIYabc analysis of competing evolutionary scenarios for African populations of Aedes mosquitoes.
Parameters		Distribution type	Prior distribution
Effective size of the ancestral population	Na	Log Uniform	1,000 - 14,000,000
Effective size of ancestral ghost populations	Ng1-10	Log Uniform	1,000 - 14,000,000
Effective size of East African population	Neaf	Log Uniform	10,000 - 14,000,000
Effective size of Central African population	Ncaf	Log Uniform	10,000 - 14,000,000
Effective size of West African population	Nwaf	Log Uniform	10,000 - 14,000,000
Time of late Pleistocene divergence	Ta	Uniform	6,000-120,000*
Time of early Holocene admixture	T1	Uniform	1000-12,000*
Time of recent Holocene divergence	T2	Uniform	1-1,000*
Time of mid Pleistocene divergence	Ta2	Uniform	700,000-3,000,000*
Rates of admixture	r1-4	Uniform	0.001-0.999
Mean mutation rate	µ	Uniform	1.0 X 10-9 - 1.0 X 10-7
*Time priors are in years assuming a generation time of 0.1 years (Cutter 2008, Irwin et al. 2004, Sowilem et al. 2013)
