# Supplementary material for: Comparative phylogeography of Aedes mosquitoes and the role of past climatic change for evolution within Africa
Source: Ecol Evol. 2018 Feb 16;8(5):3019–36. doi: 10.1002/ece3.3668 (PMC5838080; doi:10.1002/ece3.3668)
Supplement: Supplementary file 6 [file ECE3-8-3019-s006.xlsx]

## Sheet: Sheet2
Table S3. Estimates of demographic and mutation rate parameters for DIYABC analysis of competing evolutionary scenarios for African populations of Aedes mosquitoes. Parameter posterior distributions are given for the highest probability scenario 3, estimated from joint analysis of two nuclear genes, IDH2 and RpL30b for Ae. lilii and Ae. bromeliae. 25% and 75% quantiles for these parameter estimat…
Parameter	Posterior distributions
	Ae. bromeliae			Ae. lilii
	Mean	Q0.025	Q0.975	Mean	Q0.025	Q0.975
Effective size of the ancestral population	99000	1000	426000	118000	1000	596000
Effective size of ancestral ghost population 1	1480000	1000	11000000	1530000	1000	11400000
Effective size of ancestral ghost population 2	1620000	1000	11500000	1490000	1000	11100000
Effective size of ancestral ghost population 3	1300000	1000	10300000	1400000	1000	10800000
Effective size of ancestral ghost population 4	1440000	1000	11000000	1460000	1000	10900000
Effective size of ancestral ghost population 5	1190000	1000	10500000	747000	1000	8720000
Effective size of ancestral ghost population 6	1410000	1000	11100000	1040000	1000	9520000
Effective size of ancestral ghost population 7	1380000	1000	11000000	1380000	1000	10900000
Effective size of ancestral ghost population 8	1440000	1000	10900000	1440000	1000	11000000
Effective size of ancestral ghost population 9	1520000	1000	11000000	1510000	1000	11500000
Effective size of ancestral ghost population 10	1410000	1000	10700000	1510000	1000	11300000
Effective size of East African population	831000	74000	5520000	N/A
Effective size of Central African population	3020000	226000	12300000	4510000	455000	13000000
Effective size of West African population	N/A			1980000	132000	10200000
Time of late Pleistocene divergence	33700*	7120*	106000*	34700*	6700*	107000*
Time of early Holocene admixture	5930*	1230*	11500*	4530*	1120*	11000*
Time of recent Holocene divergence	N/A			N/A
Time of mid Pleistocene divergence	N/A			N/A
Rate of admixture 1	0.46	0.011	0.974	0.44	0.011	0.983
Rate of admixture 2	0.495	0.0261	0.977	0.467	0.018	0.971
Rate of admixture 3	0.508	0.0261	0.977	0.499	0.0291	0.975
Rate of admixture 4	0.495	0.0251	0.972	0.5	0.0256	0.974
Average mutation rate (µ)	3.95 X 10-8	9.26 X 10-9	8.49 X 10-8	2.65 X 10-8	5.25 X 10-9	7.08 X 10-8
*Time priors are in years assuming a generation time of 0.1 years (Cutter 2008, Irwin et al. 2004, Sowilem et al. 2013)
Table S4. Estimates of demographic and mutation rate parameters for DIYABC analysis of competing evolutionary scenarios for African populations of Aedes mosquitoes. Parameter posterior distributions for chosen scenarios are given for each species, as estimated from the analysis of mitochondrial COI. 5% and 75% quantiles for these parameter estimates are given.
Parameter	Posterior distributions
	Ae. bromeliae (Scenario 6)			Ae. lilii (Scenario 1)
	Mean	Q0.025	Q0.975	Mean	Q0.025	Q0.975
Effective size of the ancestral population	232000	1000	2070000	788000	11400	7120000
Effective size of ancestral ghost population 1	N/A			1220000	11300	10000000
Effective size of ancestral ghost population 2	N/A			1210000	11100	10200000
Effective size of East African population	121000	12900	542000	N/A
Effective size of Central African population	357000	18300	1900000	1210000	28200	9720000
Effective size of West African population	N/A			852000	19000	7880000
Time of late Pleistocene divergence	52400*	8450*	115000*	55700*	8880*	116000*
Time of early Holocene admixture	N/A			6040*	1240*	11600*
Time of recent Holocene divergence	N/A			N/A
Time of mid Pleistocene divergence	N/A			N/A
Rate of admixture 1	N/A			0.494	0.0214	0.978
Rate of admixture 2	N/A			0.502	0.0263	0.976
Average mutation rate (µ)	2.96 X 10-8	3.95 X 10-8	8.57 X 10-8	2.27 X 10-8	2.67 X 10-9	7.98 X 10-8
