# Supplementary material for: Comparative phylogeography of Aedes mosquitoes and the role of past climatic change for evolution within Africa
Source: Ecol Evol. 2018 Feb 16;8(5):3019–36. doi: 10.1002/ece3.3668 (PMC5838080; doi:10.1002/ece3.3668)
Supplement: Supplementary file 7 [file ECE3-8-3019-s007.xlsx]

## Sheet: Sheet1
Table S5. Genetic pairwise differences for each of the genetic loci and each haplogroup within loci. Distances were computed in MEGA7 with a Tamura & Nei substiution model and uniform rates among sites.
Locus	Species		Genetic pairwise differences
			Minimum	Maximum
COI	Ae. aegypti		0	0.035
		haplogroup 1	0	0.019
		haplogroup 2	0	0.01
	Ae. bromeliae		0	0.029
		haplogroup 1	0	0.011
		haplogroup 2	0	0.011
	Ae. lilii		0	0.033
		haplogroup 1	0	0.011
		haplogroup 2	0	0.02
	Ae. africanus		0	0.071
		haplogroup 1	0	0.005
		haplogroup 2	0	0.01
	Ae. hansfordi		0	0.006
IDH2	Ae. aegypti		0	0.033
	Ae. bromeliae		0	0.029
	Ae. lilii		0	0.038
	Ae. africanus		0	0.034
	Ae. hansfordi		0	0.031
RpL30b	Ae. aegypti		0	0.04
	Ae. bromeliae		0	0.028
	Ae. lilii		0	0.035
	Ae. africanus		0	0.029
	Ae. hansfordi		0	0.03
